# Supplementary material for: Functional Roles of Bromodomain Proteins in Cancer
Source: Cancers (Basel). 2021 Jul 19;13(14):3606. doi: 10.3390/cancers13143606 (PMC8303718; doi:10.3390/cancers13143606)
Supplement: Supplementary file 1 [file cancers-13-03606-s001.zip]

Archive with 1 entries (1 files):
- cancers-1254904-supplementary.xls
