# Supplementary material for: Functional Roles of Bromodomain Proteins in Cancer
Source: Cancers (Basel). 2021 Jul 19;13(14):3606. doi: 10.3390/cancers13143606 (PMC8303718; doi:10.3390/cancers13143606)
Supplement: Supplementary file 1 [file cancers-13-03606-s001.zip › cancers-1254904-supplementary.xls]

## Sheet: BRD_links_FL
FLNC	BPTF
BPTF	BRD4
BPTF	BRD3
BPTF	BRCA1
BPTF	SMAD3
BPTF	XRCC6
BPTF	EZH2
BPTF	HNRNPL
BPTF	ESR2
BPTF	PGR
BPTF	NCOR1
BPTF	HIST2H3C
BPTF	MYC
BPTF	RBBP7
BPTF	RBBP4
BPTF	SNRNP200
BPTF	USF1
BPTF	SMC1A
BPTF	H2AFX
BPTF	HIST3H3
BPTF	SMAD2
BPTF	SOX2
BPTF	HIST4H4
BPTF	DEK
BPTF	H3F3A
BPTF	HIST1H3A
BPTF	HIST1H4A
BPTF	KIAA1429
BPTF	HIST1H4I
BPTF	SUMO2
BPTF	BRD2
BPTF	EGFR
BPTF	NFE2L2
BPTF	HMGXB4
BPTF	EED
BPTF	SMARCD2
BPTF	H2AFY
BPTF	SUZ12
BPTF	CIT
BPTF	H2AFZ
BPTF	SIRT7
BPTF	PLEKHA4
BPTF	RAD18
BPTF	WHSC1L1
BPTF	SMARCA1
BPTF	NSD3
BPTF	DPY30
BPTF	KEAP1
BPTF	RFXANK
BPTF	SMARCA5
BPTF	POU5F1
BPTF	RPS4X
BPTF	DLST
BPTF	CUL7
BPTF	DCAF13
BPTF	NEDD8
BPTF	VIRMA
BPTF	MAZ
BPTF	SQSTM1
BPTF	HSPB7
BPTF	BUB1
BPTF	TIMM13
BPTF	FLNB
BPTF	FOXK2
BPTF	TFAP4
BPTF	CBX6
BPTF	C17orf49
BPTF	LLGL2
BPTF	NCAPH2
BPTF	AURKAIP1
BPTF	HIST1H2BH
ACTN2	KAT2B
ACTN2	SP100
KAT2B	CREBBP
KAT2B	EP300
KAT2B	KAT2A
KAT2B	STAT3
KAT2B	CTNNB1
KAT2B	RB1
KAT2B	CDKN1A
KAT2B	CDK2
KAT2B	SMAD3
KAT2B	CCNT1
KAT2B	MEF2D
KAT2B	TCF3
KAT2B	XRCC6
KAT2B	RELA
KAT2B	ETS1
KAT2B	AKT1
KAT2B	EZH2
KAT2B	PAX5
KAT2B	AR
KAT2B	TAL1
KAT2B	YY1
KAT2B	NFYB
KAT2B	E2F1
KAT2B	SRC
KAT2B	TP53
KAT2B	VHL
KAT2B	CTBP2
KAT2B	KLF8
KAT2B	UBTF
KAT2B	NCOA3
KAT2B	CDKN2A
KAT2B	MAPK14
KAT2B	PGR
KAT2B	SIAH2
KAT2B	ARNTL
KAT2B	TP63
KAT2B	NCOA1
KAT2B	HDAC3
KAT2B	SMAD7
KAT2B	RARA
KAT2B	ATF4
KAT2B	ACTB
KAT2B	TADA3
KAT2B	UBE2D1
KAT2B	SATB1
KAT2B	HOXB9
KAT2B	HIF1A
KAT2B	DDX17
KAT2B	WDR5
KAT2B	SERTAD1
KAT2B	HIST2H3C
KAT2B	NFYA
KAT2B	MYC
KAT2B	PARP1
KAT2B	JUN
KAT2B	ACLY
KAT2B	ARHGDIA
KAT2B	SIRT2
KAT2B	USF1
KAT2B	HNF1A
KAT2B	HIST2H2BE
KAT2B	CTBP1
KAT2B	SMARCA2
KAT2B	H2AFX
KAT2B	POLR2A
KAT2B	BUB1B
KAT2B	HIST3H3
KAT2B	MDM2
KAT2B	CCND1
KAT2B	SMAD2
KAT2B	HNRNPU
KAT2B	CCNA2
KAT2B	NR4A1
KAT2B	TP73
KAT2B	RUNX2
KAT2B	MYB
KAT2B	CARM1
KAT2B	MED23
KAT2B	TAF15
KAT2B	MYOD1
KAT2B	CEBPB
KAT2B	CLOCK
KAT2B	HIPK2
KAT2B	ING1
KAT2B	NPAS2
KAT2B	NOTCH1
KAT2B	CNTN2
KAT2B	ATXN3
KAT2B	CIITA
KAT2B	SMAD1
KAT2B	CDT1
KAT2B	RPS6KB1
KAT2B	HIST4H4
KAT2B	RBPJ
KAT2B	TACC2
KAT2B	DEK
KAT2B	KLF13
KAT2B	SRCAP
KAT2B	TWIST1
KAT2B	SIRT1
KAT2B	IRF2
KAT2B	IRF1
KAT2B	PLAGL1
KAT2B	HIST1H1A
KAT2B	ETV1
KAT2B	NR1H3
KAT2B	TAF1B
KAT2B	MAPRE1
KAT2B	RPS6KB2
KAT2B	NR3C2
KAT2B	HOXA10
KAT2B	KLF2
KAT2B	NFATC1
KAT2B	HMGN2
KAT2B	IRF7
KAT2B	IRF5
KAT2B	HIST2H2AC
KAT2B	JDP2
KAT2B	HIST1H2AE
KAT2B	H3F3A
KAT2B	HIST1H3A
KAT2B	HIST1H4A
KAT2B	HIST1H2BB
KAT2B	KLF15
KAT2B	HIST1H2AB
KAT2B	SLC4A1
KAT2B	CUX1
KAT2B	HTT
KAT2B	TAF6L
KAT2B	HMGA1
KAT2B	CDC25B
KAT2B	SMARCB1
KAT2B	CDK8
KAT2B	MED21
KAT2B	MAFB
KAT2B	GATAD2A
KAT2B	MECOM
KAT2B	ONECUT1
KAT2B	NFE2
KAT2B	SERTAD2
KAT2B	TMF1
KAT2B	FLI1
KAT2B	TAF10
KAT2B	TAF9
KAT2B	PTEN
KAT2B	ERCC6
KAT2B	GLI1
KAT2B	KIF11
KAT2B	MYO1C
KAT2B	BRCA2
KAT2B	TRRAP
KAT2B	NRIP1
KAT2B	HNRNPD
KAT2B	UBE2D2
KAT2B	TADA2A
KAT2B	EHMT2
KAT2B	UBE2D3
KAT2B	CHEK2
KAT2B	POLR1A
KAT2B	DNMT1
KAT2B	CEP250
KAT2B	LIN28B
KAT2B	CDCA4
KAT2B	RSF1
KAT2B	MAGEA10
KAT2B	TAF9B
KAT2B	TAF12
KAT2B	NCOA4
KAT2B	EIF5A
KAT2B	TTF1
KAT2B	CDKN1B
KAT2B	RBM8A
KAT2B	TACC3
KAT2B	RAB11A
KAT2B	GATAD2B
KAT2B	SERBP1
KAT2B	MBIP
KAT2B	CCDC101
KAT2B	ACTN1
KAT2B	IKZF5
KAT2B	SAT2
KAT2B	SMAD9
KAT2B	DR1
KAT2B	MAFA
KAT2B	SF3B3
KAT2B	HSPA4
KAT2B	MRFAP1
KAT2B	XBP1
KAT2B	SUPT3H
KAT2B	KLF10
KAT2B	NOTCH3
KAT2B	PDK1
KAT2B	ENY2
KAT2B	PNMA1
KAT2B	SUPT7L
KAT2B	USP22
KAT2B	NFYC
KAT2B	NKX3-1
KAT2B	ESRRA
KAT2B	NFE4
KAT2B	TAF5L
KAT2B	TADA1
KAT2B	ATXN7L3
KAT2B	HIST1H1B
KAT2B	SUPT20H
KAT2B	TADA2B
KAT2B	ATXN7L2
KAT2B	ZZZ3
KAT2B	DACH2
KAT2B	MYSM1
KAT2B	HSD11B2
KAT2B	OPA1
KAT2B	YEATS2
KAT2B	CCDC134
KAT2B	BCAS3
KAT2B	PTF1A
KAT2B	TRIM14
KAT2B	SGF29
KAT2B	GOLGA6B
SP100	CREBBP
SP100	PML
SP100	UBE2I
SP100	CBX5
SP100	ETS1
SP100	TP53
SP100	CBX3
SP100	TCF12
SP100	ESR2
SP100	SNIP1
SP100	DCAF7
SP100	TP53BP1
SP100	RBM39
SP100	CBX1
SP100	GATA4
SP100	TERF2
SP100	TERF1
SP100	MYB
SP100	HIPK2
SP100	HMGB1
SP100	MCM3AP
SP100	IFI16
SP100	IGBP1
SP100	SUMO3
SP100	SUMO2
SP100	CHTOP
SP100	HEMGN
SP100	TRIM33
SP100	AKAP8
SP100	SUMO1
SP100	GLI3
SP100	CREM
SP100	CASP8AP2
SP100	FLI1
SP100	RCOR1
SP100	H2AFY
SP100	POLR3C
SP100	CTCF
SP100	BCL11B
SP100	MYEF2
SP100	DNAJB6
SP100	TAF6
SP100	ADCK3
SP100	FBL
SP100	PKP2
SP100	IRAK1
SP100	GNL3
SP100	RCN2
SP100	RHOT2
SP100	GCDH
SP100	ACOT8
SP100	XRCC1
SP100	RNF4
SP100	DNMT3A
SP100	UBA2
SP100	SAE1
SP100	NXF1
SP100	RANBP2
SP100	TIMM50
SP100	MOV10
SP100	DAP3
SP100	NIPBL
SP100	AGL
SP100	LTN1
SP100	SUCLG1
SP100	GADD45GIP1
SP100	MLKL
SP100	RSF1
SP100	ASS1
SP100	CDC42EP1
SP100	GSE1
SP100	RICTOR
SP100	AKAP8L
SP100	FOXP1
SP100	FOXP4
SP100	PEX6
SP100	TAF5
SP100	SH3BP2
SP100	FBRSL1
SP100	SCO2
SP100	NUBPL
SP100	ATXN1
SP100	RCOR3
SP100	TRAF3IP3
SP100	BCL11A
SP100	DBT
SP100	ZNF768
SP100	DNAJA3
SP100	TRIM29
SP100	BIRC2
SP100	VPS25
SP100	DSTN
SP100	SALL2
SP100	AMOTL2
SP100	PHC1
SP100	DYRK2
SP100	TERF2IP
SP100	PTCD3
SP100	SERPINE2
SP100	NUF2
SP100	MAP2K7
SP100	PNMA2
SP100	SLC39A7
SP100	BCKDHA
SP100	TUBG1
SP100	RAE1
SP100	MX1
SP100	ARID3A
SP100	BCOR
SP100	TOM1L1
SP100	GIPC2
SP100	AHCYL1
SP100	SEC23A
SP100	SENP1
SP100	GCAT
SP100	TBX3
SP100	VPRBP
SP100	H1FX
SP100	ZNF281
SP100	USPL1
SP100	GALK1
SP100	CRTAP
SP100	LRRK2
SP100	SIRT5
SP100	FOXL2
SP100	LZTR1
SP100	TBX2
SP100	SOWAHC
SP100	L3MBTL3
SP100	PUS1
SP100	RCN1
SP100	PHRF1
SP100	ZNF827
SP100	ZC2HC1A
SP100	FOXC1
SP100	FAM120C
SP100	BCKDHB
SP100	FBLL1
SP100	PCCA
SP100	TRPS1
SP100	ZNF740
SP100	ZNF609
SP100	ZNF706
SP100	MSI1
SP100	SFXN2
SP100	ZNF536
SP100	ZFHX4
SP100	KIAA0355
SP100	RTP5
SP100	C16orf96
SP100	SPATA5
SP100	RALGAPA2
ACVR1	CREBBP
CREBBP	GATA2
CREBBP	EP300
CREBBP	KAT2A
CREBBP	PML
CREBBP	SMARCA4
CREBBP	TRIM24
CREBBP	BRD4
CREBBP	RPA2
CREBBP	TRIM28
CREBBP	STAT3
CREBBP	CITED2
CREBBP	BCL3
CREBBP	BRCA1
CREBBP	MSH6
CREBBP	CTNNB1
CREBBP	CDKN1A
CREBBP	CDK2
CREBBP	ATF2
CREBBP	SMAD3
CREBBP	SMAD4
CREBBP	PCNA
CREBBP	EGR1
CREBBP	ESR1
CREBBP	NR3C1
CREBBP	KPNA2
CREBBP	UBE2I
CREBBP	TCF3
CREBBP	SREBF1
CREBBP	XRCC6
CREBBP	MITF
CREBBP	PIAS3
CREBBP	FHL2
CREBBP	RELA
CREBBP	FOS
CREBBP	PPP1R13L
CREBBP	ETS1
CREBBP	AKT1
CREBBP	ETS2
CREBBP	REL
CREBBP	PAX5
CREBBP	PPARA
CREBBP	MAPK1
CREBBP	AR
CREBBP	MAF
CREBBP	HBP1
CREBBP	SOX9
CREBBP	YY1
CREBBP	NFYB
CREBBP	ZEB1
CREBBP	KAT5
CREBBP	E2F1
CREBBP	SRC
CREBBP	TP53
CREBBP	CDH1
CREBBP	GATA1
CREBBP	RAD23A
CREBBP	GABPA
CREBBP	CITED1
CREBBP	SUV39H1
CREBBP	KLF8
CREBBP	UBTF
CREBBP	NCOA3
CREBBP	TBP
CREBBP	HNF4A
CREBBP	TDG
CREBBP	STAT5A
CREBBP	TCF12
CREBBP	PIAS1
CREBBP	STAT1
CREBBP	HNRNPL
CREBBP	NCOR2
CREBBP	MYBL2
CREBBP	ESR2
CREBBP	PPARG
CREBBP	HSPA8
CREBBP	PROX1
CREBBP	KHDRBS1
CREBBP	SP3
CREBBP	CRX
CREBBP	ARNTL
CREBBP	NCOA1
CREBBP	HDAC3
CREBBP	ZBTB17
CREBBP	ANAPC5
CREBBP	HDAC2
CREBBP	RARA
CREBBP	ATF4
CREBBP	NCOA2
CREBBP	TGS1
CREBBP	HSF1
CREBBP	PPP1CA
CREBBP	NCOR1
CREBBP	EWSR1
CREBBP	HOXB6
CREBBP	CREB3
CREBBP	DDIT3
CREBBP	UBE2D1
CREBBP	JUP
CREBBP	FOSL1
CREBBP	SS18L1
CREBBP	HOXB9
CREBBP	IRF3
CREBBP	HIF1A
CREBBP	DDX17
CREBBP	MTF1
CREBBP	WDR5
CREBBP	JUNB
CREBBP	SERTAD1
CREBBP	SNIP1
CREBBP	CALCOCO1
CREBBP	ALX1
CREBBP	CDKN2B
CREBBP	MAX
CREBBP	NFYA
CREBBP	MAPT
CREBBP	BBC3
CREBBP	MYC
CREBBP	PARP1
CREBBP	JUN
CREBBP	HDAC1
CREBBP	RBBP7
CREBBP	RBBP4
CREBBP	CRTC2
CREBBP	CDC20
CREBBP	COPS2
CREBBP	ELF3
CREBBP	DDX3X
CREBBP	HNF1A
CREBBP	SNAI1
CREBBP	HIST2H2BE
CREBBP	NUP98
CREBBP	DDX5
CREBBP	SMARCC1
CREBBP	SMARCC2
CREBBP	RBBP5
CREBBP	NCOA6
CREBBP	TP53BP1
CREBBP	CTBP1
CREBBP	THRA
CREBBP	SMARCA2
CREBBP	POLR2A
CREBBP	SP1
CREBBP	MDC1
CREBBP	HIST3H3
CREBBP	CREB1
CREBBP	MDM2
CREBBP	CEBPA
CREBBP	FOXO1
CREBBP	SMAD2
CREBBP	DYRK1A
CREBBP	N4BP2
CREBBP	CDC16
CREBBP	ANAPC7
CREBBP	MAP3K5
CREBBP	CCNA2
CREBBP	NR4A1
CREBBP	GRIP1
CREBBP	GTF2B
CREBBP	CHUK
CREBBP	PELP1
CREBBP	TP73
CREBBP	PPARD
CREBBP	RUNX2
CREBBP	PRKCD
CREBBP	MYB
CREBBP	CARM1
CREBBP	MED23
CREBBP	FOXO3
CREBBP	MYOD1
CREBBP	CEBPB
CREBBP	PPARGC1A
CREBBP	CLOCK
CREBBP	HIPK2
CREBBP	ING1
CREBBP	NPAS2
CREBBP	KLF5
CREBBP	DYRK1B
CREBBP	EPAS1
CREBBP	CNTN2
CREBBP	NFATC2
CREBBP	ATXN3
CREBBP	PTMA
CREBBP	RUNX1
CREBBP	VDR
CREBBP	SMAD1
CREBBP	SREBF2
CREBBP	BMI1
CREBBP	HIST4H4
CREBBP	SPIB
CREBBP	SETD1A
CREBBP	HMGB1
CREBBP	RBPJ
CREBBP	TACC2
CREBBP	DEK
CREBBP	ELK1
CREBBP	BCL6
CREBBP	KLF1
CREBBP	STAT2
CREBBP	KLF13
CREBBP	SRCAP
CREBBP	CDX2
CREBBP	E2F5
CREBBP	MAML1
CREBBP	EID1
CREBBP	MGMT
CREBBP	HOXB7
CREBBP	STAT6
CREBBP	TRIP4
CREBBP	TRERF1
CREBBP	KLF4
CREBBP	RPS6KA5
CREBBP	IRF1
CREBBP	PPP1CC
CREBBP	BRMS1
CREBBP	NAP1L1
CREBBP	PLAGL1
CREBBP	HMGB2
CREBBP	STAT5B
CREBBP	IFNAR2
CREBBP	CTGF
CREBBP	TRIM25
CREBBP	HOXD4
CREBBP	HOXB1
CREBBP	ANAPC2
CREBBP	HOXB3
CREBBP	HOXD10
CREBBP	TCF7L2
CREBBP	NR3C2
CREBBP	HOXA10
CREBBP	SOX4
CREBBP	KLF2
CREBBP	NFATC1
CREBBP	IRF7
CREBBP	IRF5
CREBBP	FHL1
CREBBP	PRKX
CREBBP	ACTA2
CREBBP	CEBPD
CREBBP	MAML2
CREBBP	CCNE2
CREBBP	JDP2
CREBBP	KAT6A
CREBBP	MTDH
CREBBP	H3F3A
CREBBP	HIST1H3A
CREBBP	HIST1H4A
CREBBP	CRTC1
CREBBP	FOXM1
CREBBP	HIST1H2BB
CREBBP	TBX21
CREBBP	PTMS
CREBBP	FOSB
CREBBP	KIAA1429
CREBBP	LAMP2
CREBBP	HOXB2
CREBBP	HOXB4
CREBBP	RORC
CREBBP	C3orf62
CREBBP	DUX4
CREBBP	CCN2
CREBBP	ATF1
CREBBP	MSH2
CREBBP	KMT2A
CREBBP	CUX1
CREBBP	TRIP10
CREBBP	CCND3
CREBBP	CSK
CREBBP	FGFR1
CREBBP	DAXX
CREBBP	HTT
CREBBP	ATF7IP
CREBBP	CHAF1A
CREBBP	NR5A1
CREBBP	PNKP
CREBBP	PIAS2
CREBBP	ABCA1
CREBBP	NFE2L2
CREBBP	AIRE
CREBBP	AP1B1
CREBBP	HES6
CREBBP	NMI
CREBBP	USP7
CREBBP	PSMC5
CREBBP	SETDB1
CREBBP	CBX4
CREBBP	PPP1R8
CREBBP	MAPK10
CREBBP	MBD2
CREBBP	HSPB1
CREBBP	CHD3
CREBBP	TOPORS
CREBBP	CCNE1
CREBBP	ZHX1
CREBBP	CSNK2A2
CREBBP	LYN
CREBBP	CPSF6
CREBBP	NFIC
CREBBP	HOXA9
CREBBP	CNOT3
CREBBP	PSME3
CREBBP	TAF6L
CREBBP	DACH1
CREBBP	EID3
CREBBP	SH3GL1
CREBBP	EIF4ENIF1
CREBBP	HMGA1
CREBBP	ZNF451
CREBBP	RXRG
CREBBP	ZCCHC12
CREBBP	TRIM21
CREBBP	SERTAD3
CREBBP	TFDP1
CREBBP	TXNDC11
CREBBP	CPSF4
CREBBP	ITPK1
CREBBP	GAK
CREBBP	POT1
CREBBP	LIG4
CREBBP	FGF2
CREBBP	TLE3
CREBBP	RPL3
CREBBP	RUVBL1
CREBBP	MYH9
CREBBP	CCAR2
CREBBP	EIF3D
CREBBP	CDC25B
CREBBP	EIF2B1
CREBBP	CDK5RAP3
CREBBP	ATG3
CREBBP	PPP2R2A
CREBBP	KPNA6
CREBBP	RPL35
CREBBP	POLR1E
CREBBP	ATRX
CREBBP	PCMT1
CREBBP	SND1
CREBBP	NFKB2
CREBBP	PAPOLA
CREBBP	SMARCB1
CREBBP	CSNK2A1
CREBBP	APC
CREBBP	BRIP1
CREBBP	SRF
CREBBP	HCK
CREBBP	CDK8
CREBBP	MED21
CREBBP	WRN
CREBBP	MAPK3
CREBBP	PTOV1
CREBBP	CDH2
CREBBP	CDC27
CREBBP	KIT
CREBBP	PTPRF
CREBBP	MKNK1
CREBBP	USP14
CREBBP	IKBKG
CREBBP	HELZ
CREBBP	CCNC
CREBBP	MED25
CREBBP	MAFB
CREBBP	TLR2
CREBBP	FOXO4
CREBBP	TSPYL2
CREBBP	FBXO38
CREBBP	ATF3
CREBBP	RNF111
CREBBP	IKBKB
CREBBP	PAN2
CREBBP	SUMO1
CREBBP	PHOX2A
CREBBP	NPAT
CREBBP	YWHAH
CREBBP	RPS6KA1
CREBBP	RPS6KA2
CREBBP	RPS6KA3
CREBBP	EBF1
CREBBP	E2F3
CREBBP	PBX1
CREBBP	STAT4
CREBBP	HIPK1
CREBBP	PRLR
CREBBP	ZMYM2
CREBBP	WDR77
CREBBP	GATAD2A
CREBBP	MIER1
CREBBP	MECOM
CREBBP	HIPK3
CREBBP	TFAP2B
CREBBP	SPI1
CREBBP	MSX1
CREBBP	GLI3
CREBBP	ONECUT1
CREBBP	NFE2
CREBBP	NEUROG1
CREBBP	NFATC4
CREBBP	FAF1
CREBBP	SMG7
CREBBP	AFP
CREBBP	MAFG
CREBBP	CREM
CREBBP	MAFK
CREBBP	LDLR
CREBBP	MEIS1
CREBBP	POU1F1
CREBBP	MYBL1
CREBBP	RAC3
CREBBP	GATA3
CREBBP	NKX2-1
CREBBP	GMEB1
CREBBP	UIMC1
CREBBP	NLK
CREBBP	HNF1B
CREBBP	IRF9
CREBBP	CNN1
CREBBP	CASP8AP2
CREBBP	NISCH
CREBBP	WT1
CREBBP	KISS1
CREBBP	TCF7L1
CREBBP	CENPJ
CREBBP	TH
CREBBP	XAF1
CREBBP	HOXD12
CREBBP	GCM1
CREBBP	ZNF639
CREBBP	KDM3B
CREBBP	ZBTB2
CREBBP	ELAVL1
CREBBP	UBE2S
CREBBP	ZNF106
CREBBP	SERTAD2
CREBBP	HOXA11
CREBBP	HLF
CREBBP	FBXL19
CREBBP	EGLN3
CREBBP	HMGXB4
CREBBP	CAMK4
CREBBP	HOXD13
CREBBP	KIAA0430
CREBBP	PYGO2
CREBBP	ZCCHC7
CREBBP	POU2F3
CREBBP	PYCR1
CREBBP	NFIA
CREBBP	PCGF3
CREBBP	KSR1
CREBBP	GMEB2
CREBBP	ZMYM5
CREBBP	PCYT1A
CREBBP	RFPL3
CREBBP	ZNFX1
CREBBP	PHOX2B
CREBBP	SOWAHA
CREBBP	MARF1
GATA2	EP300
GATA2	KAT2A
EP300	KAT2A
EP300	PML
EP300	BRD4
EP300	STAT3
EP300	CITED2
EP300	TFAP2A
EP300	GRB2
EP300	BCL3
EP300	BRCA1
EP300	MSH6
EP300	PCBD1
EP300	CAPN1
EP300	CTNNB1
EP300	RB1
EP300	TSG101
EP300	CDKN1A
EP300	MCM2
EP300	MCM5
EP300	ORC2
EP300	RPA1
EP300	RPA3
EP300	MCM3
EP300	YWHAZ
EP300	CDK2
EP300	RBL1
EP300	HAND2
EP300	CLTC
EP300	ATF2
EP300	SMAD3
EP300	SMAD4
EP300	CCNB1
EP300	ARNT
EP300	ZBTB16
EP300	PCNA
EP300	TOP2B
EP300	EGR1
EP300	EEF1A1
EP300	ESR1
EP300	NR3C1
EP300	TGFB1I1
EP300	HSPA5
EP300	KPNA2
EP300	CCNT1
EP300	UBE2I
EP300	IMMT
EP300	QARS
EP300	BAG6
EP300	MEF2D
EP300	TCF3
EP300	MAPK8
EP300	KRT18
EP300	SREBF1
EP300	TP53BP2
EP300	NFKB1
EP300	XRCC6
EP300	XRCC5
EP300	MRE11A
EP300	CBX5
EP300	LEF1
EP300	MITF
EP300	YBX1
EP300	PIAS3
EP300	MCM7
EP300	FHL2
EP300	RELA
EP300	FOS
EP300	PPP1R13L
EP300	FEN1
EP300	ETS1
EP300	AKT1
EP300	ETS2
EP300	CTTN
EP300	SNW1
EP300	EZH2
EP300	REL
EP300	PAX5
EP300	PPARA
EP300	MAPK1
EP300	GNB2L1
EP300	AR
EP300	MAF
EP300	HBP1
EP300	RXRA
EP300	ANK1
EP300	TAL1
EP300	SNRPA
EP300	SOX9
EP300	TGFBR1
EP300	YY1
EP300	NFYB
EP300	ZEB1
EP300	KAT5
EP300	E2F1
EP300	ABL1
EP300	SRC
EP300	TP53
EP300	CDH1
EP300	GATA1
EP300	VHL
EP300	XPA
EP300	RAD23A
EP300	GABPA
EP300	NONO
EP300	CITED1
EP300	CASK
EP300	MAGED1
EP300	SUV39H1
EP300	CTBP2
EP300	KLF8
EP300	XPO1
EP300	WBP11
EP300	ZFPM2
EP300	UBTF
EP300	RAN
EP300	NCOA3
EP300	CBX3
EP300	MAPK8IP3
EP300	TBP
EP300	HNF4A
EP300	TDG
EP300	CDKN2A
EP300	STAT5A
EP300	UPF1
EP300	HIRA
EP300	MAPK14
EP300	SUB1
EP300	TCF12
EP300	TCF4
EP300	YAP1
EP300	PIAS1
EP300	STAT1
EP300	HNRNPL
EP300	NCOR2
EP300	NEUROD1
EP300	SNRPD1
EP300	UBQLN1
EP300	MTOR
EP300	MYBL2
EP300	ESR2
EP300	PPARG
EP300	HSPA8
EP300	PROX1
EP300	KHDRBS1
EP300	PGR
EP300	GTF2I
EP300	SP3
EP300	MCM6
EP300	TRAF2
EP300	SIAH2
EP300	ATXN7
EP300	CRX
EP300	GOPC
EP300	ARNTL
EP300	GOLGA2
EP300	MAGOH
EP300	TP63
EP300	NR1H4
EP300	NCOA1
EP300	HDAC3
EP300	SMAD7
EP300	PRMT1
EP300	SRRM2
EP300	MCL1
EP300	CHD4
EP300	AURKB
EP300	RIPK1
EP300	EIF3G
EP300	ZBTB17
EP300	ANAPC5
EP300	PRDX4
EP300	HDAC2
EP300	STRAP
EP300	TNK2
EP300	PAX6
EP300	POLD2
EP300	RARA
EP300	ATF4
EP300	NCOA2
EP300	TGS1
EP300	HSF1
EP300	MCM4
EP300	ING4
EP300	PPP1CA
EP300	2021-09-08
EP300	ASF1A
EP300	NCOR1
EP300	MAGEA11
EP300	ACTB
EP300	EWSR1
EP300	PLSCR1
EP300	GPS2
EP300	NUDT21
EP300	ZBTB7B
EP300	SMARCD1
EP300	2021-09-02
EP300	USP5
EP300	HOXB6
EP300	PIN1
EP300	POLI
EP300	CREB3
EP300	TSNAX
EP300	DDIT3
EP300	TADA3
EP300	ARRB1
EP300	UBE2D1
EP300	PPP2CA
EP300	SATB1
EP300	ILF3
EP300	SET
EP300	JUP
EP300	ING5
EP300	GLRX3
EP300	FOSL1
EP300	SF1
EP300	SS18L1
EP300	BANP
EP300	LDB1
EP300	SSBP4
EP300	ASH2L
EP300	SRSF6
EP300	RNPS1
EP300	HOXB9
EP300	IRF3
EP300	HIF1A
EP300	2021-09-06
EP300	ZBTB48
EP300	DDX17
EP300	NASP
EP300	PUF60
EP300	TPM1
EP300	GLUL
EP300	RPS26
EP300	MTF1
EP300	WDR5
EP300	ACTL6A
EP300	ZC3H12A
EP300	DYNC1I1
EP300	JUNB
EP300	SSBP2
EP300	CALM2
EP300	SERTAD1
EP300	RORA
EP300	SRSF4
EP300	TINAGL1
EP300	MORF4L1
EP300	TRMT1
EP300	TCL1A
EP300	SF3B2
EP300	SNIP1
EP300	EEF1B2
EP300	ILF2
EP300	SF3A3
EP300	CALCOCO1
EP300	RUVBL2
EP300	HIST2H3C
EP300	ALX1
EP300	NFKBIA
EP300	CDKN2B
EP300	PDHX
EP300	ACP1
EP300	MAX
EP300	BTRC
EP300	NFYA
EP300	PRPF19
EP300	PSMC2
EP300	PSMD10
EP300	TFDP2
EP300	LCP2
EP300	JMY
EP300	ZBTB8A
EP300	PAXIP1
EP300	MAPT
EP300	SDC1
EP300	BBC3
EP300	MYC
EP300	PARP1
EP300	JUN
EP300	POLB
EP300	HDAC1
EP300	HDAC6
EP300	RPTOR
EP300	PRPF40A
EP300	SF3A1
EP300	SF3B1
EP300	NPM1
EP300	RBBP7
EP300	RBBP4
EP300	MTA1
EP300	MTA2
EP300	CRTC2
EP300	SNRNP200
EP300	PRPF8
EP300	RANGAP1
EP300	NSF
EP300	VARS
EP300	STRN
EP300	PDCD4
EP300	MYBBP1A
EP300	CDC20
EP300	ABCD3
EP300	SSB
EP300	COPS2
EP300	OSBPL3
EP300	PPP2R1A
EP300	XPO5
EP300	USF2
EP300	ACLY
EP300	RBM25
EP300	ACTR2
EP300	ARHGDIA
EP300	PAK2
EP300	UBE2M
EP300	SIRT2
EP300	LUC7L
EP300	USF1
EP300	BCAS2
EP300	AHCY
EP300	ELF3
EP300	DDX3X
EP300	MPG
EP300	HNF1A
EP300	FOXK1
EP300	RPL34
EP300	SNRPB2
EP300	THRAP3
EP300	SNAI1
EP300	ZRANB2
EP300	NUDC
EP300	HIST2H2BE
EP300	STOM
EP300	TRA2B
EP300	RAD50
EP300	KCTD5
EP300	CYP1B1
EP300	SRSF11
EP300	GAPDH
EP300	VPS18
EP300	GART
EP300	HNRNPDL
EP300	SPAG9
EP300	HERC1
EP300	SNRNP70
EP300	SMC1A
EP300	MARS
EP300	ANXA2
EP300	NUP98
EP300	DDX6
EP300	ELL
EP300	FUS
EP300	HNRNPUL1
EP300	RUNX3
EP300	DDX5
EP300	SON
EP300	SNRPA1
EP300	STIP1
EP300	PIK3R1
EP300	DCAF7
EP300	HSP90AA2P
EP300	SMARCC1
EP300	SMARCC2
EP300	SMARCE1
EP300	DDX24
EP300	GTF3C3
EP300	RBBP5
EP300	NCOA6
EP300	ASCL2
EP300	TP53BP1
EP300	ACTA1
EP300	CTBP1
EP300	THRA
EP300	MUC1
EP300	SMARCA2
EP300	ATR
EP300	H2AFX
EP300	POLR2A
EP300	JUND
EP300	NBN
EP300	BUB1B
EP300	BUB3
EP300	CDK1
EP300	KDM1A
EP300	SP1
EP300	RBM39
EP300	MDC1
EP300	CBX1
EP300	HIST3H3
EP300	CSE1L
EP300	PRKDC
EP300	CREB1
EP300	MDM2
EP300	CEBPA
EP300	CCND1
EP300	FOXO1
EP300	GATA4
EP300	SMAD2
EP300	PLK1
EP300	DYRK1A
EP300	HDAC7
EP300	HNRNPU
EP300	SAV1
EP300	N4BP2
EP300	TERF2
EP300	ENO1
EP300	CDC16
EP300	ANAPC7
EP300	ASCC1
EP300	MAP3K5
EP300	CCNA2
EP300	NR4A1
EP300	CTDP1
EP300	GRIP1
EP300	GTF2B
EP300	CHUK
EP300	PELP1
EP300	TP73
EP300	PPARD
EP300	PRPF31
EP300	ZNF350
EP300	TNIP2
EP300	BIRC6
EP300	MAP2K1
EP300	RUNX2
EP300	RCC2
EP300	TERF1
EP300	PRKCB
EP300	PRKCD
EP300	MYB
EP300	CARM1
EP300	MED23
EP300	DHX15
EP300	MEF2A
EP300	CLTCL1
EP300	FOXO3
EP300	PRKCA
EP300	TAF15
EP300	ALYREF
EP300	MYOD1
EP300	MKL1
EP300	CEBPB
EP300	DDB1
EP300	PPARGC1A
EP300	CLOCK
EP300	COMMD1
EP300	HIPK2
EP300	ING1
EP300	OTUB1
EP300	SSRP1
EP300	NPAS2
EP300	NOTCH1
EP300	EID2
EP300	KLF5
EP300	SS18
EP300	DYRK1B
EP300	SKP2
EP300	EPAS1
EP300	ZBTB33
EP300	EIF3B
EP300	WASL
EP300	CNTN2
EP300	NFATC2
EP300	ATXN3
EP300	PTMA
EP300	CIITA
EP300	SOX2
EP300	RUNX1
EP300	AHR
EP300	NR1I2
EP300	ITGAV
EP300	FN1
EP300	CXCL8
EP300	EEF2
EP300	VDR
EP300	SMAD1
EP300	STMN1
EP300	SREBF2
EP300	CDT1
EP300	BMI1
EP300	ATF5
EP300	RPS6KB1
EP300	HIST4H4
EP300	SPIB
EP300	CD44
EP300	TOP2A
EP300	CD2
EP300	DTX1
EP300	SETD1A
EP300	HMGB1
EP300	RBPJ
EP300	HIST2H4A
EP300	TACC2
EP300	CAND1
EP300	DEK
EP300	ELK1
EP300	TAT
EP300	GTF3C2
EP300	GTF3C5
EP300	GTF3C1
EP300	MEF2C
EP300	BCL6
EP300	BRD7
EP300	KLF1
EP300	STAT2
EP300	KLF11
EP300	KLF16
EP300	KLF13
EP300	SRCAP
EP300	CDX2
EP300	E2F5
EP300	TWIST1
EP300	SIRT1
EP300	ASCL1
EP300	MAML1
EP300	EID1
EP300	RBM14
EP300	CITED4
EP300	MDM4
EP300	GATA6
EP300	MGMT
EP300	HNRNPA2B1
EP300	IRF2
EP300	HOXB7
EP300	STAT6
EP300	TRIP4
EP300	TRERF1
EP300	KLF4
EP300	CBX8
EP300	RPS6KA5
EP300	IRF1
EP300	PRDM2
EP300	IFNAR1
EP300	PPP1CC
EP300	CSDE1
EP300	MCM3AP
EP300	COPS6
EP300	BRMS1
EP300	HPS6
EP300	NAP1L1
EP300	SERPINA5
EP300	RECQL4
EP300	PEBP1
EP300	ZEB2
EP300	TFRC
EP300	FOSL2
EP300	SLC7A5
EP300	PLAGL1
EP300	DNM3
EP300	C3
EP300	ERG
EP300	HMGB2
EP300	RCC1
EP300	STAT5B
EP300	SF3B6
EP300	RERE
EP300	HIST1H1A
EP300	ETV1
EP300	IFNAR2
EP300	IPO5
EP300	FBXL5
EP300	TMPO
EP300	CTGF
EP300	PLG
EP300	PTPN1
EP300	ZNF148
EP300	SMAD5
EP300	CFH
EP300	NR1H3
EP300	SPHK1
EP300	DDB2
EP300	APEX1
EP300	TAF1B
EP300	TRIM25
EP300	HOXD4
EP300	C1R
EP300	HOXB1
EP300	PPP2R5C
EP300	SGCG
EP300	PTGS2
EP300	MAPRE1
EP300	HMGN1
EP300	NR2F2
EP300	ANAPC2
EP300	FBXO3
EP300	FBXW8
EP300	HOXB3
EP300	HOXD10
EP300	PRKAA1
EP300	RPS6KB2
EP300	TCF7L2
EP300	SRY
EP300	NR3C2
EP300	C4A
EP300	SF3A2
EP300	NR1I3
EP300	HOXA10
EP300	ERCC8
EP300	IFI16
EP300	IGBP1
EP300	FGFR1OP2
EP300	SOX4
EP300	GATA5
EP300	KLF2
EP300	NFATC1
EP300	HMGN2
EP300	PAX8
EP300	IRF7
EP300	IRF5
EP300	FHL1
EP300	RNH1
EP300	PRKX
EP300	CNOT4
EP300	SUMO3
EP300	ATG7
EP300	TKT
EP300	FBXW2
EP300	HIST2H2AC
EP300	U2SURP
EP300	ACTA2
EP300	CEBPD
EP300	EPO
EP300	MAML2
EP300	CCNE2
EP300	POU3F2
EP300	GCKR
EP300	JDP2
EP300	PKM
EP300	CXXC1
EP300	NAP1L4
EP300	HIST1H2AE
EP300	FOXP3
EP300	WDR82
EP300	GMPS
EP300	ING2
EP300	KAT6A
EP300	HIST2H2AB
EP300	GAPVD1
EP300	HAT1
EP300	SUPT16H
EP300	HECTD1
EP300	DCAF4
EP300	SMU1
EP300	WDR59
EP300	MTDH
EP300	CEP97
EP300	PHGDH
EP300	H3F3A
EP300	HIST1H3A
EP300	ELSPBP1
EP300	HIST1H4A
EP300	KDM2A
EP300	SEPP1
EP300	RTCB
EP300	PCK1
EP300	RIF1
EP300	FYCO1
EP300	COBL
EP300	PPP1R13B
EP300	CRTC1
EP300	DNAJC9
EP300	NANOG
EP300	NUPR1
EP300	FOXM1
EP300	HIST1H2BB
EP300	API5
EP300	TBX21
EP300	SENP3
EP300	ETV4
EP300	KLF15
EP300	ZC3HAV1
EP300	OLIG2
EP300	PTMS
EP300	HIST1H2AB
EP300	HIST1H1D
EP300	CTF1
EP300	ZNF76
EP300	FOSB
EP300	KIAA1429
EP300	NUTM1
EP300	NABP2
EP300	UBC
EP300	TUBB4A
EP300	LAMP2
EP300	HIST1H4I
EP300	RPL27
EP300	HOXB2
EP300	HOXB4
EP300	RORC
EP300	NOXA1
EP300	NEDD1
EP300	KIF14
EP300	NEIL2
EP300	DECR2
EP300	UBN1
EP300	MAP9
EP300	CMPK1
EP300	SUMO2
EP300	CHTOP
EP300	2021-09-11
EP300	TTC5
EP300	CGGBP1
EP300	BOLA2
EP300	SETSIP
EP300	AUTS2
EP300	FBXO25
EP300	GAA
EP300	ALG13
EP300	PCK2
EP300	C3orf62
EP300	STXBP2
EP300	DAO
EP300	ZBTB49
EP300	NME2P1
EP300	GPBP1
EP300	DNA2
EP300	DBP
EP300	HEMGN
EP300	MSTO1
EP300	THPO
EP300	GMFG
EP300	ITIH3
EP300	PLSCR2
EP300	ARSF
EP300	ACSM5
EP300	NPY5R
EP300	PRDM6
EP300	BLVRA
EP300	SPATA1
EP300	ALKBH4
EP300	MN1
EP300	HMGB1P1
EP300	EMB
EP300	SP6
EP300	DUX4
EP300	CCN2
EP300	PRKN
EP300	MRTFA
EP300	LOC100290337
EP300	MRE11
EP300	LOC100293130
EP300	SELENOP
KAT2A	BRD4
KAT2A	BRCA1
KAT2A	CTNNB1
KAT2A	CDK2
KAT2A	SMAD3
KAT2A	ESR1
KAT2A	UBE2I
KAT2A	TCF3
KAT2A	SREBF1
KAT2A	XRCC6
KAT2A	XRCC5
KAT2A	RELA
KAT2A	AKT1
KAT2A	E2F1
KAT2A	TP53
KAT2A	VHL
KAT2A	MAPK8IP3
KAT2A	MAPK14
KAT2A	ESR2
KAT2A	PPARG
KAT2A	ATXN7
KAT2A	CRX
KAT2A	RARA
KAT2A	TADA3
KAT2A	WDR5
KAT2A	ACTL6A
KAT2A	HIST2H3C
KAT2A	CDKN2B
KAT2A	MAX
KAT2A	MYC
KAT2A	SIRT2
KAT2A	HIST2H2BE
KAT2A	RAD50
KAT2A	TP53BP1
KAT2A	CTBP1
KAT2A	H2AFX
KAT2A	BUB1B
KAT2A	HIST3H3
KAT2A	PRKDC
KAT2A	SMAD2
KAT2A	MYB
KAT2A	MED23
KAT2A	CEBPB
KAT2A	DDB1
KAT2A	PPARGC1A
KAT2A	COMMD1
KAT2A	NOTCH1
KAT2A	SMAD1
KAT2A	HIST4H4
KAT2A	RBPJ
KAT2A	HIST2H4A
KAT2A	TACC2
KAT2A	SIRT1
KAT2A	EID1
KAT2A	IRF2
KAT2A	IRF1
KAT2A	ZNF148
KAT2A	SMAD5
KAT2A	IRF7
KAT2A	HIST2H2AC
KAT2A	H3F3A
KAT2A	HIST1H3A
KAT2A	HIST1H4A
KAT2A	LOC100290337
KAT2A	MSH2
KAT2A	CCNE1
KAT2A	TAF6L
KAT2A	CDK8
KAT2A	SUMO1
KAT2A	E2F3
KAT2A	PBX1
KAT2A	PYGO2
KAT2A	RASSF1
KAT2A	TAF10
KAT2A	TAF9
KAT2A	STK11
KAT2A	MED17
KAT2A	E2F4
KAT2A	UBAP2L
KAT2A	BECN1
KAT2A	TAF6
KAT2A	HECW2
KAT2A	AATF
KAT2A	TRRAP
KAT2A	PLAC1
KAT2A	DRAP1
KAT2A	CUL2
KAT2A	NME1
KAT2A	TADA2A
KAT2A	CDK4
KAT2A	CCND2
KAT2A	CDK6
KAT2A	MED14
KAT2A	SMARCA5
KAT2A	TUBB
KAT2A	WDHD1
KAT2A	MAGEA10
KAT2A	TSC1
KAT2A	TAF9B
KAT2A	TAF4
KAT2A	TAF5
KAT2A	TAF2
KAT2A	TAF3
KAT2A	TACC1
KAT2A	CUL4A
KAT2A	TACC3
KAT2A	MBIP
KAT2A	BATF2
KAT2A	CCDC101
KAT2A	IKZF5
KAT2A	SMAD9
KAT2A	DR1
KAT2A	CSRP2BP
KAT2A	NF2
KAT2A	SF3B3
KAT2A	KDELR2
KAT2A	FUBP1
KAT2A	XBP1
KAT2A	SUPT3H
KAT2A	ENY2
KAT2A	SUPT7L
KAT2A	USP22
KAT2A	ESRRA
KAT2A	TAF5L
KAT2A	TADA1
KAT2A	ATXN7L3
KAT2A	HIST1H1B
KAT2A	SUPT20H
KAT2A	TADA2B
KAT2A	ATXN7L2
KAT2A	ZZZ3
KAT2A	HSD11B2
KAT2A	YEATS2
KAT2A	PTF1A
KAT2A	SGF29
KAT2A	RAE1
KAT2A	MED13
KAT2A	MED12
KAT2A	MED16
KAT2A	MED1
KAT2A	MED24
KAT2A	MAP3K7
KAT2A	GRM1
KAT2A	FZR1
KAT2A	MAP2K3
KAT2A	PCBP2
KAT2A	PTGES3
KAT2A	LDHA
KAT2A	TIRAP
KAT2A	DTL
KAT2A	TTYH2
KAT2A	HDGF
KAT2A	ADAT3
KAT2A	KRT2
KAT2A	LATS2
KAT2A	ATXN7L1
KAT2A	KAT14
PML	SMARCA4
PML	BRD8
PML	TRIM24
PML	BRD1
PML	PHIP
PML	BRD4
PML	TRIM66
SMARCA4	PHIP
SMARCA4	BRD4
SMARCA4	TRIM28
SMARCA4	STAT3
SMARCA4	BRWD1
SMARCA4	PBRM1
SMARCA4	BRD3
SMARCA4	BRCA1
SMARCA4	CTNNB1
SMARCA4	RB1
SMARCA4	RPA1
SMARCA4	YWHAZ
SMARCA4	RBL1
SMARCA4	SMAD3
SMARCA4	PCNA
SMARCA4	TOP2B
SMARCA4	ESR1
SMARCA4	NR3C1
SMARCA4	KPNA2
SMARCA4	TCF3
SMARCA4	XRCC6
SMARCA4	CBX5
SMARCA4	ETS2
SMARCA4	EZH2
SMARCA4	AR
SMARCA4	RXRA
SMARCA4	ZEB1
SMARCA4	TP53
SMARCA4	GATA1
SMARCA4	NONO
SMARCA4	CBX3
SMARCA4	CDKN2A
SMARCA4	STAT5A
SMARCA4	UPF1
SMARCA4	HIRA
SMARCA4	YAP1
SMARCA4	STAT1
SMARCA4	NCOR2
SMARCA4	NEUROD1
SMARCA4	ESR2
SMARCA4	PPARG
SMARCA4	HDAC3
SMARCA4	CHD4
SMARCA4	HDAC2
SMARCA4	PAX6
SMARCA4	HSF1
SMARCA4	ASF1A
SMARCA4	NCOR1
SMARCA4	ACTB
SMARCA4	EWSR1
SMARCA4	SMARCD1
SMARCA4	DDIT3
SMARCA4	SS18L1
SMARCA4	HIF1A
SMARCA4	ACTL6A
SMARCA4	JUNB
SMARCA4	SNIP1
SMARCA4	HIST2H3C
SMARCA4	MYC
SMARCA4	JUN
SMARCA4	HDAC1
SMARCA4	NPM1
SMARCA4	RBBP4
SMARCA4	USF1
SMARCA4	HIST2H2BE
SMARCA4	FUS
SMARCA4	DDX5
SMARCA4	PIK3R1
SMARCA4	SMARCC1
SMARCA4	SMARCC2
SMARCA4	SMARCE1
SMARCA4	GTF3C3
SMARCA4	ACTA1
SMARCA4	SMARCA2
SMARCA4	H2AFX
SMARCA4	POLR2A
SMARCA4	KDM1A
SMARCA4	SP1
SMARCA4	MDC1
SMARCA4	CBX1
SMARCA4	HIST3H3
SMARCA4	CREB1
SMARCA4	MDM2
SMARCA4	CEBPA
SMARCA4	FOXO1
SMARCA4	SMAD2
SMARCA4	CARM1
SMARCA4	TAF15
SMARCA4	MYOD1
SMARCA4	MKL1
SMARCA4	CEBPB
SMARCA4	ING1
SMARCA4	NOTCH1
SMARCA4	SS18
SMARCA4	EPAS1
SMARCA4	NFATC2
SMARCA4	CIITA
SMARCA4	SOX2
SMARCA4	RUNX1
SMARCA4	AHR
SMARCA4	VDR
SMARCA4	BMI1
SMARCA4	HIST4H4
SMARCA4	TOP2A
SMARCA4	HMGB1
SMARCA4	RBPJ
SMARCA4	CAND1
SMARCA4	BCL6
SMARCA4	BRD7
SMARCA4	KLF1
SMARCA4	STAT2
SMARCA4	CDX2
SMARCA4	MAML1
SMARCA4	HNRNPA2B1
SMARCA4	KLF4
SMARCA4	RPS6KA5
SMARCA4	IRF1
SMARCA4	APEX1
SMARCA4	TRIM25
SMARCA4	SOX4
SMARCA4	NFATC1
SMARCA4	H3F3A
SMARCA4	HIST1H3A
SMARCA4	HIST1H4A
SMARCA4	KIAA1429
SMARCA4	KIF14
SMARCA4	UBN1
SMARCA4	SUMO2
SMARCA4	MRTFA
SMARCA4	BRD2
SMARCA4	TRIM33
SMARCA4	BRD9
SMARCA4	BAZ1B
SMARCA4	TOPBP1
SMARCA4	NFE2L2
SMARCA4	HSPB1
SMARCA4	CHD3
SMARCA4	CCNE1
SMARCA4	PSME3
SMARCA4	NFKB2
SMARCA4	SMARCB1
SMARCA4	CSNK2A1
SMARCA4	SRF
SMARCA4	CDK8
SMARCA4	ATF3
SMARCA4	SUMO1
SMARCA4	PBX1
SMARCA4	WDR77
SMARCA4	ZMYND8
SMARCA4	MPP6
SMARCA4	PRMT5
SMARCA4	BYSL
SMARCA4	LMNB1
SMARCA4	TMF1
SMARCA4	RAP1A
SMARCA4	RBL2
SMARCA4	NTRK1
SMARCA4	WWOX
SMARCA4	EED
SMARCA4	FLI1
SMARCA4	NR2C2
SMARCA4	SMARCD2
SMARCA4	RFXAP
SMARCA4	CUL1
SMARCA4	COPS5
SMARCA4	CDC5L
SMARCA4	E2F6
SMARCA4	FANCA
SMARCA4	MBD3
SMARCA4	HIC1
SMARCA4	RASSF1
SMARCA4	PARD6A
SMARCA4	CUL3
SMARCA4	ATL2
SMARCA4	ARID1B
SMARCA4	TAF10
SMARCA4	PHF10
SMARCA4	GABARAPL2
SMARCA4	HNRNPC
SMARCA4	ARIH2
SMARCA4	WWP2
SMARCA4	IKZF1
SMARCA4	NR1H2
SMARCA4	HIF1AN
SMARCA4	ZMIZ2
SMARCA4	TAF9
SMARCA4	CSNK1E
SMARCA4	CHMP5
SMARCA4	CSNK1D
SMARCA4	STK11
SMARCA4	CHFR
SMARCA4	SIN3A
SMARCA4	EFTUD2
SMARCA4	IKBKE
SMARCA4	RRBP1
SMARCA4	SMC3
[truncated: 6,612 more rows]
